# Supplementary material for: The unique role of nucS-mediated noncanonical mismatch repair in Mycobacterium tuberculosis resistance evolution
Source: mBio. 2025 Dec 22;17(2):e03310-25. doi: 10.1128/mbio.03310-25 (PMC12892979; doi:10.1128/mbio.03310-25)
Supplement: Table S4 — SRA IDs and origin of the M. tuberculosis genomes composing the data set. [file mbio.03310-25-s0002.xlsx]

## Sheet: SRA_IDs
Supplementary Table 4. SRA IDs and origin of the M. tuberculosis genomes composing the dataset.
SRA.ID	Reference
DRR019435	Li et al.
DRR019436	Li et al.
DRR019437	Li et al.
DRR019438	Li et al.
DRR019439	Li et al.
DRR019440	Li et al.
DRR019441	Li et al.
DRR019442	Li et al.
DRR019443	Li et al.
DRR019444	Li et al.
DRR034340	Li et al.
DRR034341	Li et al.
DRR034342	Li et al.
DRR034343	Li et al.
DRR034344	Li et al.
DRR034345	Li et al.
DRR034346	Li et al.
DRR034347	Li et al.
DRR034348	Li et al.
DRR034349	Li et al.
DRR034350	Li et al.
DRR034351	Li et al.
DRR034352	Li et al.
DRR034353	Li et al.
DRR034354	Li et al.
DRR034355	Li et al.
DRR034356	Li et al.
DRR034357	Li et al.
DRR034358	Li et al.
DRR034359	Li et al.
DRR034360	Li et al.
DRR034361	Li et al.
DRR034362	Li et al.
DRR034363	Li et al.
DRR034364	Li et al.
DRR034365	Li et al.
DRR034366	Li et al.
DRR034367	Li et al.
DRR034368	Li et al.
DRR034369	Li et al.
DRR034370	Li et al.
DRR034371	Li et al.
DRR034372	Li et al.
DRR034373	Li et al.
DRR034374	Li et al.
DRR034375	Li et al.
DRR034376	Li et al.
DRR034377	Li et al.
DRR034378	Li et al.
DRR034379	Li et al.
DRR034380	Li et al.
DRR034381	Li et al.
DRR034382	Li et al.
DRR034383	Li et al.
DRR034384	Li et al.
DRR034385	Li et al.
DRR034386	Li et al.
DRR034387	Li et al.
DRR034388	Li et al.
DRR034389	Li et al.
DRR034390	Li et al.
DRR034391	Li et al.
DRR034392	Li et al.
DRR034393	Li et al.
DRR034394	Li et al.
DRR034395	Li et al.
DRR034396	Li et al.
DRR034397	Li et al.
DRR034398	Li et al.
DRR034399	Li et al.
DRR034400	Li et al.
DRR034401	Li et al.
DRR034402	Li et al.
DRR034403	Li et al.
DRR034404	Li et al.
DRR034405	Li et al.
DRR034406	Li et al.
DRR034408	Li et al.
DRR034409	Li et al.
DRR034410	Li et al.
DRR034411	Li et al.
DRR034412	Li et al.
DRR034413	Li et al.
DRR034414	Li et al.
DRR034415	Li et al.
DRR034416	Li et al.
DRR034417	Li et al.
DRR034418	Li et al.
DRR034419	Li et al.
DRR034420	Li et al.
DRR034421	Li et al.
DRR034422	Li et al.
DRR034423	Li et al.
DRR034424	Li et al.
DRR034425	Li et al.
DRR034426	Li et al.
DRR034427	Li et al.
DRR034428	Li et al.
DRR034429	Li et al.
DRR034430	Li et al.
DRR034431	Li et al.
DRR034432	Li et al.
DRR034433	Li et al.
DRR034434	Li et al.
DRR034435	Li et al.
DRR034436	Li et al.
DRR034437	Li et al.
DRR034438	Li et al.
DRR034439	Li et al.
DRR034440	Li et al.
DRR034441	Li et al.
DRR034442	Li et al.
DRR034443	Li et al.
DRR034444	Li et al.
DRR034445	Li et al.
DRR034446	Li et al.
DRR034447	Li et al.
DRR034448	Li et al.
DRR034450	Li et al.
DRR034451	Li et al.
DRR034452	Li et al.
DRR034453	Li et al.
DRR034454	Li et al.
DRR034455	Li et al.
DRR034456	Li et al.
DRR034457	Li et al.
DRR034458	Li et al.
DRR034459	Li et al.
DRR034460	Li et al.
DRR034461	Li et al.
DRR034462	Li et al.
DRR034463	Li et al.
DRR034464	Li et al.
DRR034465	Li et al.
DRR034466	Li et al.
DRR034467	Li et al.
DRR034468	Li et al.
DRR034469	Li et al.
DRR034470	Li et al.
DRR034471	Li et al.
DRR034472	Li et al.
DRR034473	Li et al.
DRR034474	Li et al.
DRR034475	Li et al.
DRR034476	Li et al.
DRR034477	Li et al.
DRR034478	Li et al.
DRR034479	Li et al.
DRR034480	Li et al.
DRR034481	Li et al.
DRR034482	Li et al.
DRR034483	Li et al.
DRR034484	Li et al.
DRR034485	Li et al.
DRR034486	Li et al.
DRR034487	Li et al.
DRR034488	Li et al.
DRR034489	Li et al.
DRR034490	Li et al.
DRR034491	Li et al.
DRR034492	Li et al.
DRR034493	Li et al.
DRR034494	Li et al.
DRR034495	Li et al.
DRR034496	Li et al.
DRR034497	Li et al.
DRR034498	Li et al.
DRR034499	Li et al.
DRR034500	Li et al.
DRR034502	Li et al.
DRR034503	Li et al.
DRR034504	Li et al.
DRR034505	Li et al.
DRR034506	Li et al.
DRR034507	Li et al.
DRR034508	Li et al.
DRR034509	Li et al.
DRR034510	Li et al.
DRR034511	Li et al.
DRR034512	Li et al.
DRR034513	Li et al.
DRR034514	Li et al.
DRR034515	Li et al.
DRR034516	Li et al.
DRR034517	Li et al.
DRR034518	Li et al.
DRR034519	Li et al.
DRR034520	Li et al.
DRR034521	Li et al.
DRR034522	Li et al.
DRR034523	Li et al.
DRR034524	Li et al.
DRR034525	Li et al.
DRR034526	Li et al.
DRR034527	Li et al.
DRR034528	Li et al.
DRR034529	Li et al.
DRR034530	Li et al.
DRR034531	Li et al.
DRR034532	Li et al.
DRR034533	Li et al.
DRR034534	Li et al.
DRR034535	Li et al.
DRR034536	Li et al.
DRR041783	Li et al.
DRR041784	Li et al.
DRR041785	Li et al.
DRR041786	Li et al.
DRR041787	Li et al.
DRR041788	Li et al.
DRR041789	Li et al.
DRR120408	Li et al.
DRR120409	Li et al.
DRR122094	Li et al.
DRR122095	Li et al.
DRR122096	Li et al.
DRR130052	Li et al.
DRR130053	Li et al.
DRR130054	Li et al.
DRR130055	Li et al.
DRR130056	Li et al.
DRR130057	Li et al.
DRR130058	Li et al.
DRR130059	Li et al.
DRR130060	Li et al.
DRR130061	Li et al.
DRR130062	Li et al.
DRR130063	Li et al.
DRR130064	Li et al.
DRR130065	Li et al.
DRR130066	Li et al.
DRR130067	Li et al.
DRR130068	Li et al.
DRR130069	Li et al.
DRR130070	Li et al.
DRR130071	Li et al.
DRR130072	Li et al.
DRR130073	Li et al.
DRR130074	Li et al.
DRR130075	Li et al.
DRR130076	Li et al.
DRR130077	Li et al.
DRR130078	Li et al.
DRR130079	Li et al.
DRR130080	Li et al.
DRR130081	Li et al.
DRR130082	Li et al.
DRR130083	Li et al.
DRR130084	Li et al.
DRR130085	Li et al.
DRR130086	Li et al.
DRR130087	Li et al.
DRR130088	Li et al.
DRR130089	Li et al.
DRR130090	Li et al.
DRR130091	Li et al.
DRR130092	Li et al.
DRR130093	Li et al.
DRR130094	Li et al.
DRR130095	Li et al.
DRR130096	Li et al.
DRR130097	Li et al.
DRR130098	Li et al.
DRR130099	Li et al.
DRR130100	Li et al.
DRR130101	Li et al.
DRR130102	Li et al.
DRR130103	Li et al.
DRR130104	Li et al.
DRR130105	Li et al.
DRR130106	Li et al.
DRR130107	Li et al.
DRR130108	Li et al.
DRR130109	Li et al.
DRR130110	Li et al.
DRR130111	Li et al.
DRR130112	Li et al.
DRR130113	Li et al.
DRR130114	Li et al.
DRR130115	Li et al.
DRR130116	Li et al.
DRR130117	Li et al.
DRR130118	Li et al.
DRR130119	Li et al.
DRR130120	Li et al.
DRR130121	Li et al.
DRR130122	Li et al.
DRR130123	Li et al.
DRR130124	Li et al.
DRR130125	Li et al.
DRR130126	Li et al.
DRR130127	Li et al.
DRR130128	Li et al.
DRR130129	Li et al.
DRR130130	Li et al.
DRR130131	Li et al.
DRR130132	Li et al.
DRR130133	Li et al.
DRR130134	Li et al.
DRR130135	Li et al.
DRR130136	Li et al.
DRR130137	Li et al.
DRR130138	Li et al.
DRR130139	Li et al.
DRR130140	Li et al.
DRR130141	Li et al.
DRR130142	Li et al.
DRR130143	Li et al.
DRR130144	Li et al.
DRR130145	Li et al.
DRR130146	Li et al.
DRR130147	Li et al.
DRR130148	Li et al.
DRR130149	Li et al.
DRR130150	Li et al.
DRR130151	Li et al.
DRR130152	Li et al.
DRR130153	Li et al.
DRR130154	Li et al.
DRR130155	Li et al.
DRR130156	Li et al.
DRR130157	Li et al.
DRR130158	Li et al.
DRR130159	Li et al.
DRR130160	Li et al.
DRR130161	Li et al.
DRR130162	Li et al.
DRR130163	Li et al.
DRR130164	Li et al.
DRR130165	Li et al.
DRR130166	Li et al.
DRR130167	Li et al.
DRR130168	Li et al.
DRR130169	Li et al.
DRR130170	Li et al.
DRR130171	Li et al.
DRR130172	Li et al.
DRR130173	Li et al.
DRR130174	Li et al.
DRR130175	Li et al.
DRR130176	Li et al.
DRR130177	Li et al.
DRR130178	Li et al.
DRR130179	Li et al.
DRR130180	Li et al.
DRR130181	Li et al.
DRR130182	Li et al.
DRR130183	Li et al.
DRR130184	Li et al.
DRR130185	Li et al.
DRR130186	Li et al.
DRR130187	Li et al.
DRR130188	Li et al.
DRR130189	Li et al.
DRR130190	Li et al.
DRR130191	Li et al.
DRR130192	Li et al.
DRR130193	Li et al.
DRR130194	Li et al.
DRR130195	Li et al.
DRR130196	Li et al.
DRR130197	Li et al.
DRR130198	Li et al.
DRR130199	Li et al.
DRR130200	Li et al.
DRR130201	Li et al.
DRR130202	Li et al.
DRR130203	Li et al.
DRR130204	Li et al.
DRR130205	Li et al.
DRR130206	Li et al.
DRR130207	Li et al.
DRR130208	Li et al.
DRR130209	Li et al.
DRR130210	Li et al.
DRR130211	Li et al.
DRR130212	Li et al.
DRR130213	Li et al.
DRR130214	Li et al.
DRR130215	Li et al.
DRR130216	Li et al.
DRR130217	Li et al.
DRR130218	Li et al.
DRR130219	Li et al.
DRR130220	Li et al.
DRR130221	Li et al.
DRR130222	Li et al.
DRR130223	Li et al.
DRR130224	Li et al.
DRR130225	Li et al.
DRR130226	Li et al.
DRR130227	Li et al.
DRR130228	Li et al.
DRR130229	Li et al.
DRR130230	Li et al.
DRR130231	Li et al.
DRR130232	Li et al.
DRR130233	Li et al.
DRR130234	Li et al.
DRR130235	Li et al.
DRR130236	Li et al.
DRR130237	Li et al.
DRR130238	Li et al.
DRR130239	Li et al.
DRR130240	Li et al.
DRR130241	Li et al.
DRR130242	Li et al.
DRR157280	Li et al.
DRR157281	Li et al.
ERR015582	Li et al.
ERR015609	Li et al.
ERR015610	Li et al.
ERR015611	Li et al.
ERR015612	Li et al.
ERR015613	Li et al.
ERR015614	Li et al.
ERR015615	Li et al.
ERR015616	Li et al.
ERR016861	Chiner-Oms et al.
ERR017780	Li et al.
ERR017796	Li et al.
ERR017797	Li et al.
ERR019568	Li et al.
ERR019569	Li et al.
ERR019570	Li et al.
ERR019571	Li et al.
ERR019574	Li et al.
ERR019871	Li et al.
ERR023195	Li et al.
ERR023196	Li et al.
ERR023197	Li et al.
ERR023198	Li et al.
ERR023246	Li et al.
ERR023247	Li et al.
ERR023248	Li et al.
ERR023249	Li et al.
ERR023250	Li et al.
ERR023252	Li et al.
ERR023254	Li et al.
ERR023255	Li et al.
ERR023256	Li et al.
ERR023257	Li et al.
ERR023258	Li et al.
ERR023260	Li et al.
ERR023261	Li et al.
ERR023729	Li et al.
ERR023731	Li et al.
ERR023732	Li et al.
ERR023737	Li et al.
ERR023738	Li et al.
ERR023739	Li et al.
ERR023740	Li et al.
ERR023742	Li et al.
ERR023743	Li et al.
ERR023744	Li et al.
ERR023745	Li et al.
ERR023746	Li et al.
ERR023747	Li et al.
ERR023748	Li et al.
ERR023749	Li et al.
ERR023750	Li et al.
ERR023751	Li et al.
ERR023752	Li et al.
ERR023754	Li et al.
ERR023756	Li et al.
ERR023757	Li et al.
ERR023758	Li et al.
ERR023759	Li et al.
ERR023760	Li et al.
ERR023761	Li et al.
ERR023762	Li et al.
ERR023763	Li et al.
ERR023764	Li et al.
ERR024337	Li et al.
ERR024338	Li et al.
ERR024339	Li et al.
ERR024340	Li et al.
ERR024341	Li et al.
ERR024342	Li et al.
ERR024343	Li et al.
ERR024344	Li et al.
ERR024345	Li et al.
ERR024346	Li et al.
ERR024347	Li et al.
ERR024350	Li et al.
ERR024351	Li et al.
ERR024352	Li et al.
ERR024355	Li et al.
ERR024359	Li et al.
ERR025414	Li et al.
ERR025415	Li et al.
ERR025416	Li et al.
ERR025417	Li et al.
ERR025418	Li et al.
ERR025419	Li et al.
ERR025420	Li et al.
ERR025421	Li et al.
ERR025422	Li et al.
ERR025423	Li et al.
ERR025424	Li et al.
ERR025426	Li et al.
ERR025427	Li et al.
ERR025428	Li et al.
ERR025429	Li et al.
ERR025430	Li et al.
ERR025431	Li et al.
ERR025432	Li et al.
ERR025433	Li et al.
ERR025434	Li et al.
ERR025435	Li et al.
ERR025436	Li et al.
ERR025438	Li et al.
ERR025439	Li et al.
ERR025440	Li et al.
ERR025441	Li et al.
ERR025442	Li et al.
ERR025443	Li et al.
ERR025444	Li et al.
ERR025445	Li et al.
ERR025446	Li et al.
ERR025447	Li et al.
ERR025448	Li et al.
ERR025450	Li et al.
ERR025451	Li et al.
ERR025452	Li et al.
ERR025453	Li et al.
ERR025454	Li et al.
ERR025455	Li et al.
ERR025456	Li et al.
ERR025457	Li et al.
ERR025458	Li et al.
ERR025459	Li et al.
ERR025460	Li et al.
ERR025833	Li et al.
ERR025834	Li et al.
ERR025835	Li et al.
ERR025836	Li et al.
ERR025837	Li et al.
ERR025838	Li et al.
ERR025839	Li et al.
ERR025840	Li et al.
ERR025842	Li et al.
ERR025843	Li et al.
ERR025844	Li et al.
ERR025845	Li et al.
ERR025846	Li et al.
ERR025847	Li et al.
ERR025848	Li et al.
ERR025876	Li et al.
ERR025877	Li et al.
ERR025880	Li et al.
ERR025881	Li et al.
ERR025889	Li et al.
ERR025890	Li et al.
ERR025893	Li et al.
ERR025894	Li et al.
ERR025895	Li et al.
ERR025897	Li et al.
ERR026472	Li et al.
ERR026473	Li et al.
ERR026474	Li et al.
ERR026475	Li et al.
ERR026476	Li et al.
ERR026477	Li et al.
ERR026478	Li et al.
ERR026479	Li et al.
ERR026480	Li et al.
ERR026481	Li et al.
ERR026482	Li et al.
ERR027082	Li et al.
ERR027083	Li et al.
ERR027458	Li et al.
ERR027459	Li et al.
ERR027462	Li et al.
ERR027463	Li et al.
ERR027466	Li et al.
ERR027468	Li et al.
ERR027469	Li et al.
ERR028318	Li et al.
ERR028319	Li et al.
ERR028320	Li et al.
ERR028321	Li et al.
ERR028322	Li et al.
ERR028323	Li et al.
ERR028324	Li et al.
ERR028325	Li et al.
ERR028326	Li et al.
ERR028327	Li et al.
ERR028328	Li et al.
ERR028329	Li et al.
ERR028331	Li et al.
ERR028332	Li et al.
ERR028333	Li et al.
ERR028334	Li et al.
ERR028335	Li et al.
ERR028336	Li et al.
ERR028337	Li et al.
ERR028338	Li et al.
ERR028339	Li et al.
ERR028340	Li et al.
ERR028341	Li et al.
ERR028342	Li et al.
ERR028344	Li et al.
ERR028345	Li et al.
ERR028346	Li et al.
ERR028347	Li et al.
ERR028348	Li et al.
ERR028349	Li et al.
ERR028350	Li et al.
ERR028351	Li et al.
ERR028352	Li et al.
ERR028354	Li et al.
ERR028355	Li et al.
ERR028357	Li et al.
ERR028358	Li et al.
ERR028359	Li et al.
ERR028360	Li et al.
ERR028361	Li et al.
ERR028363	Li et al.
ERR028365	Li et al.
ERR028367	Li et al.
ERR028368	Li et al.
ERR028607	Li et al.
ERR028608	Li et al.
ERR028609	Li et al.
ERR028610	Li et al.
ERR028611	Li et al.
ERR028612	Li et al.
ERR028613	Li et al.
ERR028615	Li et al.
ERR028616	Li et al.
ERR028617	Li et al.
ERR028619	Li et al.
ERR028620	Li et al.
ERR028621	Li et al.
ERR028622	Li et al.
ERR028623	Li et al.
ERR028624	Li et al.
ERR028625	Li et al.
ERR028626	Li et al.
ERR028627	Li et al.
ERR028628	Li et al.
ERR028629	Li et al.
ERR029201	Li et al.
ERR029202	Li et al.
ERR029203	Li et al.
ERR029204	Li et al.
ERR029205	Li et al.
ERR029206	Li et al.
ERR029207	Li et al.
ERR029209	Li et al.
ERR029210	Li et al.
ERR029211	Li et al.
ERR031449	Li et al.
ERR031450	Li et al.
ERR031451	Li et al.
ERR031452	Li et al.
ERR031453	Li et al.
ERR031454	Li et al.
ERR031455	Li et al.
ERR031456	Li et al.
ERR031457	Li et al.
ERR031458	Li et al.
ERR031459	Li et al.
ERR031460	Li et al.
ERR031462	Li et al.
ERR031463	Li et al.
ERR031464	Li et al.
ERR031465	Li et al.
ERR031466	Li et al.
ERR031467	Li et al.
ERR031468	Li et al.
ERR031469	Li et al.
ERR031470	Li et al.
ERR031471	Li et al.
ERR031473	Li et al.
ERR031474	Li et al.
ERR031475	Li et al.
ERR031476	Li et al.
ERR031477	Li et al.
ERR031478	Li et al.
ERR031479	Li et al.
ERR031480	Li et al.
ERR031481	Li et al.
ERR031482	Li et al.
ERR031484	Li et al.
ERR031485	Li et al.
ERR031486	Li et al.
ERR031487	Li et al.
ERR031488	Li et al.
ERR031489	Li et al.
ERR031490	Li et al.
ERR031491	Li et al.
ERR031492	Li et al.
ERR036186	Li et al.
ERR036187	Li et al.
ERR036188	Li et al.
ERR036189	Li et al.
ERR036190	Li et al.
ERR036191	Li et al.
ERR036192	Li et al.
ERR036193	Li et al.
ERR036194	Li et al.
ERR036195	Li et al.
ERR036196	Li et al.
ERR036197	Li et al.
ERR036199	Li et al.
ERR036200	Li et al.
ERR036201	Li et al.
ERR036202	Li et al.
ERR036203	Li et al.
ERR036204	Li et al.
ERR036205	Li et al.
ERR036206	Li et al.
ERR036208	Li et al.
ERR036209	Li et al.
ERR036210	Li et al.
ERR036212	Li et al.
ERR036213	Li et al.
ERR036214	Li et al.
ERR036215	Chiner-Oms et al.
ERR036216	Li et al.
ERR036217	Li et al.
ERR036218	Li et al.
ERR036219	Li et al.
ERR036220	Li et al.
ERR036221	Li et al.
ERR036222	Li et al.
ERR036223	Li et al.
ERR036225	Li et al.
ERR036226	Li et al.
ERR036227	Li et al.
ERR036228	Li et al.
ERR036229	Li et al.
ERR036230	Li et al.
ERR036231	Li et al.
ERR036232	Li et al.
ERR036233	Li et al.
ERR036234	Li et al.
ERR036235	Li et al.
ERR036236	Li et al.
ERR036238	Li et al.
ERR036239	Li et al.
ERR036240	Li et al.
ERR036241	Li et al.
ERR036242	Li et al.
ERR036243	Li et al.
ERR036244	Li et al.
ERR036245	Li et al.
ERR036246	Li et al.
ERR036247	Li et al.
ERR036248	Li et al.
ERR036249	Li et al.
ERR037467	Li et al.
ERR037468	Li et al.
ERR037469	Li et al.
ERR037470	Li et al.
ERR037471	Li et al.
ERR037472	Li et al.
ERR037473	Li et al.
ERR037474	Li et al.
ERR037475	Li et al.
ERR037476	Li et al.
ERR037477	Li et al.
ERR037478	Li et al.
ERR037479	Li et al.
ERR037480	Li et al.
ERR037481	Li et al.
ERR037482	Li et al.
ERR037483	Li et al.
ERR037484	Li et al.
ERR037485	Li et al.
ERR037486	Li et al.
ERR037487	Li et al.
ERR037488	Li et al.
ERR037489	Li et al.
ERR037490	Li et al.
ERR037491	Li et al.
ERR037492	Li et al.
ERR037493	Li et al.
ERR037494	Li et al.
ERR037495	Li et al.
ERR037496	Li et al.
ERR037497	Li et al.
ERR037498	Li et al.
ERR037499	Li et al.
ERR037500	Li et al.
ERR037501	Li et al.
ERR037502	Li et al.
ERR037503	Li et al.
ERR037504	Li et al.
ERR037505	Li et al.
ERR037506	Li et al.
ERR037507	Li et al.
ERR037508	Li et al.
ERR037509	Li et al.
ERR037510	Li et al.
ERR037511	Li et al.
ERR037512	Li et al.
ERR037513	Li et al.
ERR037514	Li et al.
ERR037515	Li et al.
ERR037516	Li et al.
ERR037517	Li et al.
ERR037518	Li et al.
ERR037519	Li et al.
ERR037520	Li et al.
ERR037521	Li et al.
ERR037522	Li et al.
ERR037523	Li et al.
ERR037524	Li et al.
ERR037525	Li et al.
ERR037526	Li et al.
ERR037527	Li et al.
ERR037528	Li et al.
ERR037529	Li et al.
ERR037530	Li et al.
ERR037531	Li et al.
ERR037532	Li et al.
ERR037533	Li et al.
ERR037534	Li et al.
ERR037535	Li et al.
ERR037536	Li et al.
ERR037537	Li et al.
ERR037538	Li et al.
ERR037539	Li et al.
ERR037540	Li et al.
ERR037541	Li et al.
ERR037542	Li et al.
ERR037543	Li et al.
ERR037544	Li et al.
ERR037545	Li et al.
ERR037546	Li et al.
ERR037547	Li et al.
ERR037548	Li et al.
ERR037549	Li et al.
ERR037550	Li et al.
ERR037551	Li et al.
ERR037552	Li et al.
ERR037553	Li et al.
ERR037554	Li et al.
ERR037555	Li et al.
ERR038253	Li et al.
ERR038254	Li et al.
ERR038255	Li et al.
ERR038256	Li et al.
ERR038257	Li et al.
ERR038258	Li et al.
ERR038259	Li et al.
ERR038260	Li et al.
ERR038261	Li et al.
ERR038262	Li et al.
ERR038263	Li et al.
ERR038264	Li et al.
ERR038265	Li et al.
ERR038266	Li et al.
ERR038267	Li et al.
ERR038269	Li et al.
ERR038270	Li et al.
ERR038271	Li et al.
ERR038272	Li et al.
ERR038273	Li et al.
ERR038274	Li et al.
ERR038275	Li et al.
ERR038276	Li et al.
ERR038277	Li et al.
ERR038278	Li et al.
ERR038279	Li et al.
ERR038280	Li et al.
ERR038281	Li et al.
ERR038282	Li et al.
ERR038283	Li et al.
ERR038284	Li et al.
ERR038285	Li et al.
ERR038286	Li et al.
ERR038287	Li et al.
ERR038288	Li et al.
ERR038289	Li et al.
ERR038290	Li et al.
ERR038291	Li et al.
ERR038292	Li et al.
ERR038293	Li et al.
ERR038294	Li et al.
ERR038295	Li et al.
ERR038296	Li et al.
ERR038297	Li et al.
ERR038298	Li et al.
ERR038299	Li et al.
ERR038300	Li et al.
ERR038736	Li et al.
ERR038737	Li et al.
ERR038738	Li et al.
ERR038739	Li et al.
ERR038740	Li et al.
ERR038741	Li et al.
ERR038742	Li et al.
ERR038743	Li et al.
ERR038744	Li et al.
ERR038745	Li et al.
ERR038746	Li et al.
ERR038747	Li et al.
ERR038748	Li et al.
ERR038749	Li et al.
ERR038750	Li et al.
ERR038751	Li et al.
ERR038752	Li et al.
ERR038753	Li et al.
ERR038754	Li et al.
ERR038755	Li et al.
ERR039323	Li et al.
ERR039324	Li et al.
ERR039325	Li et al.
ERR039326	Li et al.
ERR039327	Li et al.
ERR039328	Li et al.
ERR039329	Li et al.
ERR039330	Li et al.
ERR039331	Li et al.
ERR039332	Li et al.
ERR039333	Li et al.
ERR039334	Li et al.
ERR039335	Li et al.
ERR039336	Li et al.
ERR039337	Li et al.
ERR039338	Li et al.
ERR039339	Li et al.
ERR039340	Li et al.
ERR039341	Li et al.
ERR039342	Li et al.
ERR039343	Li et al.
ERR039344	Li et al.
ERR039345	Li et al.
ERR039346	Li et al.
ERR040086	Li et al.
ERR040087	Li et al.
ERR040088	Li et al.
ERR040089	Li et al.
ERR040090	Li et al.
ERR040091	Li et al.
ERR040092	Li et al.
ERR040093	Li et al.
ERR040094	Li et al.
ERR040095	Li et al.
ERR040096	Li et al.
ERR040097	Li et al.
ERR040098	Li et al.
ERR040099	Li et al.
ERR040100	Li et al.
ERR040101	Li et al.
ERR040102	Li et al.
ERR040103	Li et al.
ERR040104	Li et al.
ERR040105	Li et al.
ERR040106	Li et al.
ERR040107	Li et al.
ERR040108	Li et al.
ERR040109	Li et al.
ERR040112	Li et al.
ERR040113	Li et al.
ERR040114	Li et al.
ERR040115	Li et al.
ERR040116	Li et al.
ERR040117	Li et al.
ERR040118	Li et al.
ERR040119	Li et al.
ERR040120	Li et al.
ERR040121	Li et al.
ERR040122	Li et al.
ERR040123	Li et al.
ERR040124	Li et al.
ERR040125	Li et al.
ERR040126	Li et al.
ERR040127	Li et al.
ERR040128	Li et al.
ERR040129	Li et al.
ERR040130	Li et al.
ERR040131	Li et al.
ERR040132	Li et al.
ERR040133	Li et al.
ERR040134	Li et al.
ERR040135	Li et al.
ERR040136	Li et al.
ERR040137	Li et al.
ERR040138	Li et al.
ERR040139	Li et al.
ERR040140	Li et al.
ERR040141	Li et al.
ERR040142	Li et al.
ERR045759	Li et al.
ERR045760	Li et al.
ERR045761	Li et al.
ERR045762	Li et al.
ERR045763	Li et al.
ERR046729	Li et al.
ERR046730	Li et al.
ERR046731	Li et al.
ERR046732	Li et al.
ERR046733	Li et al.
ERR046734	Li et al.
ERR046735	Li et al.
ERR046736	Li et al.
ERR046737	Li et al.
ERR046738	Li et al.
ERR046739	Li et al.
ERR046740	Li et al.
ERR046741	Li et al.
ERR046742	Li et al.
ERR046743	Li et al.
ERR046744	Li et al.
ERR046745	Li et al.
ERR046746	Li et al.
ERR046747	Li et al.
ERR046748	Li et al.
ERR046749	Li et al.
ERR046750	Li et al.
ERR046751	Li et al.
ERR046752	Li et al.
ERR046753	Li et al.
ERR046754	Li et al.
ERR046755	Li et al.
ERR046756	Li et al.
ERR046757	Li et al.
ERR046758	Li et al.
ERR046759	Li et al.
ERR046760	Li et al.
ERR046761	Li et al.
ERR046762	Li et al.
ERR046763	Li et al.
ERR046764	Li et al.
ERR046765	Li et al.
ERR046766	Li et al.
ERR046767	Li et al.
ERR046768	Li et al.
ERR046769	Li et al.
ERR046770	Li et al.
ERR046771	Li et al.
ERR046772	Li et al.
ERR046773	Li et al.
ERR046774	Li et al.
ERR046775	Li et al.
ERR046776	Li et al.
ERR046777	Li et al.
ERR046778	Li et al.
ERR046779	Li et al.
ERR046780	Li et al.
ERR046781	Li et al.
ERR046782	Li et al.
ERR046783	Li et al.
ERR046784	Li et al.
ERR046785	Li et al.
ERR046786	Li et al.
ERR046787	Li et al.
ERR046788	Li et al.
ERR046789	Li et al.
ERR046790	Li et al.
ERR046791	Li et al.
ERR046792	Li et al.
ERR046793	Li et al.
ERR046794	Li et al.
ERR046795	Li et al.
ERR046796	Li et al.
ERR046797	Li et al.
ERR046798	Li et al.
ERR046799	Li et al.
ERR046800	Li et al.
ERR046801	Li et al.
ERR046802	Li et al.
ERR046803	Li et al.
ERR046804	Li et al.
ERR046805	Li et al.
ERR046806	Li et al.
ERR046807	Li et al.
ERR046808	Li et al.
ERR046809	Li et al.
ERR046810	Li et al.
ERR046811	Li et al.
ERR046812	Li et al.
ERR046813	Li et al.
ERR046814	Li et al.
ERR046815	Li et al.
ERR046816	Li et al.
ERR046817	Li et al.
ERR046818	Li et al.
ERR046819	Li et al.
ERR046820	Li et al.
ERR046821	Li et al.
ERR046822	Li et al.
ERR046823	Li et al.
ERR046824	Li et al.
ERR046825	Li et al.
ERR046826	Li et al.
ERR046827	Li et al.
ERR046828	Li et al.
ERR046829	Li et al.
ERR046830	Li et al.
ERR046831	Li et al.
ERR046832	Li et al.
ERR046833	Li et al.
ERR046834	Li et al.
ERR046835	Li et al.
ERR046836	Li et al.
ERR046837	Li et al.
ERR046838	Li et al.
ERR046839	Li et al.
ERR046840	Li et al.
ERR046841	Li et al.
ERR046842	Li et al.
ERR046843	Li et al.
ERR046844	Li et al.
ERR046845	Li et al.
ERR046846	Li et al.
ERR046847	Li et al.
ERR046848	Li et al.
ERR046849	Li et al.
ERR046850	Li et al.
ERR046851	Li et al.
ERR046852	Li et al.
ERR046853	Li et al.
ERR046854	Li et al.
ERR046855	Li et al.
ERR046856	Li et al.
ERR046857	Li et al.
ERR046858	Li et al.
ERR046859	Li et al.
ERR046860	Li et al.
ERR046861	Li et al.
ERR046862	Li et al.
ERR046863	Li et al.
ERR046864	Li et al.
ERR046865	Li et al.
ERR046866	Li et al.
ERR046867	Li et al.
ERR046868	Li et al.
ERR046869	Li et al.
ERR046870	Li et al.
ERR046871	Li et al.
ERR046872	Li et al.
ERR046873	Li et al.
ERR046874	Li et al.
ERR046875	Li et al.
ERR046876	Li et al.
ERR046877	Li et al.
ERR046878	Li et al.
ERR046879	Li et al.
ERR046880	Li et al.
ERR046881	Li et al.
ERR046882	Li et al.
ERR046883	Li et al.
ERR046884	Li et al.
ERR046885	Li et al.
ERR046886	Li et al.
ERR046887	Li et al.
ERR046888	Li et al.
ERR046889	Li et al.
ERR046890	Li et al.
ERR046891	Li et al.
ERR046892	Li et al.
ERR046893	Li et al.
ERR046894	Li et al.
ERR046895	Li et al.
ERR046896	Li et al.
ERR046897	Li et al.
ERR046898	Li et al.
ERR046899	Li et al.
ERR046900	Li et al.
ERR046901	Li et al.
ERR046902	Li et al.
ERR046903	Li et al.
ERR046904	Li et al.
ERR046905	Li et al.
ERR046906	Li et al.
ERR046907	Li et al.
ERR046908	Li et al.
ERR046909	Li et al.
ERR046910	Li et al.
ERR046911	Li et al.
ERR046912	Li et al.
ERR046913	Li et al.
ERR046914	Li et al.
ERR046915	Li et al.
ERR046916	Li et al.
ERR046917	Li et al.
ERR046918	Li et al.
ERR046919	Li et al.
ERR046920	Li et al.
ERR046921	Li et al.
ERR046922	Li et al.
ERR046923	Li et al.
ERR046924	Li et al.
ERR046925	Li et al.
ERR046926	Li et al.
ERR046927	Li et al.
ERR046928	Li et al.
ERR046929	Li et al.
ERR046930	Li et al.
ERR046931	Li et al.
ERR046932	Li et al.
ERR046933	Li et al.
ERR046934	Li et al.
ERR046935	Li et al.
ERR046936	Li et al.
ERR046937	Li et al.
ERR046938	Li et al.
ERR046939	Li et al.
ERR046940	Li et al.
ERR046941	Li et al.
ERR046942	Li et al.
ERR046943	Li et al.
ERR046944	Li et al.
ERR046945	Li et al.
ERR046946	Li et al.
ERR046947	Li et al.
ERR046948	Li et al.
ERR046949	Li et al.
ERR046950	Li et al.
ERR046951	Li et al.
ERR046952	Li et al.
ERR046953	Li et al.
ERR046954	Li et al.
ERR046955	Li et al.
ERR046956	Li et al.
ERR046957	Li et al.
ERR046958	Li et al.
ERR046959	Li et al.
ERR046960	Li et al.
ERR046961	Li et al.
ERR046962	Li et al.
ERR046963	Li et al.
ERR046964	Li et al.
ERR046965	Li et al.
ERR046966	Li et al.
ERR046967	Li et al.
ERR046968	Li et al.
ERR046969	Li et al.
ERR046970	Li et al.
ERR046971	Li et al.
ERR046972	Li et al.
ERR046973	Li et al.
ERR046974	Li et al.
ERR046975	Li et al.
ERR046976	Li et al.
ERR046977	Li et al.
ERR046978	Li et al.
ERR046979	Li et al.
ERR046980	Li et al.
ERR046981	Li et al.
ERR046982	Li et al.
ERR046983	Li et al.
ERR046984	Li et al.
ERR046985	Li et al.
ERR046986	Li et al.
ERR046987	Li et al.
ERR046988	Li et al.
ERR046989	Li et al.
ERR046990	Li et al.
ERR046991	Li et al.
ERR046992	Li et al.
ERR046993	Li et al.
ERR046994	Li et al.
ERR046995	Li et al.
ERR046996	Li et al.
ERR046997	Li et al.
ERR046998	Li et al.
ERR046999	Li et al.
ERR047000	Li et al.
ERR047001	Li et al.
ERR047002	Li et al.
ERR047003	Li et al.
ERR047004	Li et al.
ERR047005	Li et al.
ERR047006	Li et al.
ERR047007	Li et al.
ERR047008	Li et al.
ERR047009	Li et al.
ERR047010	Li et al.
ERR047011	Li et al.
ERR047012	Li et al.
ERR047013	Li et al.
ERR047014	Li et al.
ERR047015	Li et al.
ERR047016	Li et al.
ERR047880	Li et al.
ERR047881	Li et al.
ERR047882	Li et al.
ERR047883	Li et al.
ERR047884	Li et al.
ERR047885	Li et al.
ERR047886	Li et al.
ERR047887	Li et al.
ERR047888	Li et al.
ERR047889	Li et al.
ERR047890	Li et al.
ERR047891	Li et al.
ERR067576	Li et al.
ERR067577	Li et al.
ERR067578	Li et al.
ERR067579	Li et al.
ERR067580	Li et al.
ERR067581	Li et al.
ERR067582	Li et al.
ERR067583	Li et al.
ERR067584	Li et al.
ERR067585	Li et al.
ERR067586	Li et al.
ERR067587	Li et al.
ERR067588	Li et al.
ERR067589	Li et al.
ERR067590	Li et al.
ERR067591	Li et al.
ERR067592	Li et al.
ERR067593	Li et al.
ERR067594	Li et al.
ERR067595	Li et al.
ERR067596	Li et al.
ERR067597	Li et al.
ERR067598	Li et al.
ERR067599	Li et al.
ERR067600	Li et al.
ERR067601	Li et al.
ERR067602	Li et al.
ERR067603	Li et al.
ERR067604	Li et al.
ERR067605	Li et al.
ERR067606	Li et al.
ERR067607	Li et al.
ERR067608	Li et al.
ERR067609	Li et al.
ERR067610	Li et al.
ERR067611	Li et al.
ERR067612	Li et al.
ERR067613	Li et al.
ERR067614	Li et al.
ERR067615	Li et al.
ERR067616	Li et al.
ERR067617	Li et al.
ERR067618	Li et al.
ERR067619	Li et al.
ERR067620	Li et al.
ERR067621	Li et al.
ERR067622	Li et al.
ERR067623	Li et al.
ERR067624	Li et al.
ERR067625	Li et al.
ERR067626	Li et al.
ERR067627	Li et al.
ERR067628	Li et al.
ERR067629	Li et al.
ERR067630	Li et al.
ERR067631	Li et al.
ERR067632	Li et al.
ERR067633	Li et al.
ERR067634	Li et al.
ERR067635	Li et al.
ERR067636	Li et al.
ERR067637	Li et al.
ERR067638	Li et al.
ERR067639	Li et al.
ERR067640	Li et al.
ERR067641	Li et al.
ERR067642	Li et al.
ERR067643	Li et al.
ERR067644	Li et al.
ERR067645	Li et al.
ERR067646	Li et al.
ERR067647	Li et al.
ERR067648	Li et al.
ERR067649	Li et al.
ERR067650	Li et al.
ERR067651	Li et al.
ERR067652	Li et al.
ERR067653	Li et al.
ERR067654	Li et al.
ERR067655	Li et al.
ERR067656	Li et al.
ERR067657	Li et al.
ERR067658	Li et al.
ERR067659	Li et al.
ERR067660	Li et al.
ERR067661	Li et al.
ERR067662	Li et al.
ERR067663	Li et al.
ERR067664	Li et al.
ERR067665	Li et al.
ERR067666	Li et al.
ERR067667	Li et al.
ERR067668	Li et al.
ERR067669	Li et al.
ERR067670	Li et al.
ERR067671	Li et al.
ERR067672	Li et al.
ERR067673	Li et al.
ERR067674	Li et al.
ERR067675	Li et al.
ERR067676	Li et al.
ERR067677	Li et al.
ERR067678	Li et al.
ERR067679	Li et al.
ERR067680	Li et al.
ERR067682	Li et al.
ERR067683	Li et al.
ERR067684	Li et al.
ERR067685	Li et al.
ERR067686	Li et al.
ERR067687	Li et al.
ERR067688	Li et al.
ERR067689	Li et al.
ERR067690	Li et al.
ERR067691	Li et al.
ERR067692	Li et al.
ERR067693	Li et al.
ERR067694	Li et al.
ERR067695	Li et al.
ERR067696	Li et al.
ERR067697	Li et al.
ERR067698	Li et al.
ERR067700	Li et al.
ERR067701	Li et al.
ERR067702	Li et al.
ERR067703	Li et al.
ERR067704	Li et al.
ERR067705	Li et al.
ERR067706	Li et al.
ERR067707	Li et al.
ERR067708	Li et al.
ERR067709	Li et al.
ERR067710	Li et al.
ERR067711	Li et al.
ERR067713	Li et al.
ERR067714	Li et al.
ERR067715	Li et al.
ERR067716	Li et al.
ERR067717	Li et al.
ERR067718	Li et al.
ERR067719	Li et al.
ERR067720	Li et al.
ERR067721	Li et al.
ERR067722	Li et al.
ERR067723	Li et al.
ERR067724	Li et al.
ERR067725	Li et al.
ERR067726	Li et al.
ERR067727	Li et al.
ERR067728	Li et al.
ERR067729	Li et al.
ERR067730	Li et al.
ERR067731	Li et al.
ERR067732	Li et al.
ERR067733	Li et al.
ERR067734	Li et al.
ERR067735	Li et al.
ERR067736	Li et al.
ERR067737	Li et al.
ERR067738	Li et al.
ERR067739	Li et al.
ERR067740	Li et al.
ERR067741	Li et al.
ERR067742	Li et al.
ERR067743	Li et al.
ERR067744	Li et al.
ERR067745	Li et al.
ERR067746	Li et al.
ERR067747	Li et al.
ERR067748	Li et al.
ERR067749	Li et al.
ERR067750	Li et al.
ERR067751	Li et al.
ERR067752	Li et al.
ERR067753	Li et al.
ERR067754	Li et al.
ERR067755	Li et al.
ERR067756	Li et al.
ERR067757	Li et al.
ERR067758	Li et al.
ERR067759	Li et al.
ERR067760	Li et al.
ERR067761	Li et al.
ERR067762	Li et al.
ERR067763	Li et al.
ERR067764	Li et al.
ERR067765	Li et al.
ERR067766	Li et al.
ERR067767	Li et al.
ERR071082	Li et al.
ERR071083	Li et al.
ERR071084	Li et al.
ERR072013	Li et al.
ERR072014	Li et al.
ERR072015	Li et al.
ERR072016	Li et al.
ERR072017	Li et al.
ERR072018	Li et al.
ERR072019	Li et al.
ERR072020	Li et al.
ERR072021	Li et al.
ERR072022	Li et al.
ERR072023	Li et al.
ERR072024	Li et al.
ERR072025	Li et al.
ERR072026	Li et al.
ERR072027	Li et al.
ERR072028	Li et al.
ERR072029	Li et al.
ERR072030	Li et al.
ERR072031	Li et al.
ERR072032	Li et al.
ERR072034	Li et al.
ERR072035	Li et al.
ERR072036	Li et al.
ERR072037	Li et al.
ERR072038	Li et al.
ERR072039	Li et al.
ERR072040	Li et al.
ERR072041	Li et al.
ERR072042	Li et al.
ERR072043	Li et al.
ERR072044	Li et al.
ERR072045	Li et al.
ERR072046	Li et al.
ERR072047	Li et al.
ERR072048	Li et al.
ERR072049	Li et al.
ERR072050	Li et al.
ERR072051	Li et al.
ERR072052	Li et al.
ERR072053	Li et al.
ERR072054	Li et al.
ERR072055	Li et al.
ERR072056	Li et al.
ERR072057	Li et al.
ERR072058	Li et al.
ERR072059	Li et al.
ERR072060	Li et al.
ERR072062	Li et al.
ERR072063	Li et al.
ERR072064	Li et al.
ERR072065	Li et al.
ERR072066	Li et al.
ERR072067	Li et al.
ERR072068	Li et al.
ERR072069	Li et al.
ERR072070	Li et al.
ERR072071	Li et al.
ERR072072	Li et al.
ERR072073	Li et al.
ERR072074	Li et al.
ERR072075	Li et al.
ERR072076	Li et al.
ERR072077	Li et al.
ERR072078	Li et al.
ERR072079	Li et al.
ERR072080	Li et al.
ERR072081	Li et al.
ERR072082	Li et al.
ERR072083	Li et al.
ERR072084	Li et al.
ERR072085	Li et al.
ERR072086	Li et al.
ERR072087	Li et al.
ERR072088	Li et al.
ERR072089	Li et al.
ERR072090	Li et al.
ERR072091	Li et al.
ERR072092	Li et al.
ERR072093	Li et al.
ERR072094	Li et al.
ERR072095	Li et al.
ERR072096	Li et al.
ERR072097	Li et al.
ERR072098	Li et al.
ERR072099	Li et al.
ERR072100	Li et al.
ERR072101	Li et al.
ERR072102	Li et al.
ERR072103	Li et al.
ERR072104	Li et al.
ERR072105	Li et al.
ERR072106	Li et al.
ERR072107	Li et al.
ERR072108	Li et al.
ERR1013702	Li et al.
ERR1013703	Li et al.
ERR1013704	Li et al.
ERR1022493	Li et al.
ERR1022494	Li et al.
ERR1022495	Li et al.
ERR1022496	Li et al.
ERR1023294	Li et al.
ERR1023295	Li et al.
ERR1023296	Li et al.
ERR1023297	Li et al.
ERR1023298	Li et al.
ERR1023299	Li et al.
ERR1023300	Li et al.
ERR1023301	Li et al.
ERR1023302	Li et al.
ERR1023303	Li et al.
ERR1023304	Li et al.
ERR1023305	Li et al.
ERR1023306	Li et al.
ERR1023307	Li et al.
ERR1023308	Li et al.
ERR1023309	Li et al.
ERR1023310	Li et al.
ERR1023311	Li et al.
ERR1023312	Li et al.
ERR1023313	Li et al.
ERR1023314	Li et al.
ERR1023315	Li et al.
ERR1023316	Li et al.
ERR1023317	Li et al.
ERR1023318	Li et al.
ERR1023319	Li et al.
ERR1023320	Li et al.
ERR1023321	Li et al.
ERR1023322	Li et al.
ERR1023323	Li et al.
ERR1023324	Li et al.
ERR1023325	Li et al.
ERR1023326	Li et al.
ERR1023327	Li et al.
ERR1023328	Li et al.
ERR1023329	Li et al.
ERR1023330	Li et al.
ERR1023331	Li et al.
ERR1023332	Li et al.
ERR1023333	Li et al.
ERR1023334	Li et al.
ERR1023335	Li et al.
ERR1023336	Li et al.
ERR1023337	Li et al.
ERR1023338	Li et al.
ERR1023339	Li et al.
ERR1023340	Li et al.
ERR1023341	Li et al.
ERR1023342	Li et al.
ERR1023343	Li et al.
ERR1023344	Li et al.
ERR1023345	Li et al.
ERR1023346	Li et al.
ERR1023347	Li et al.
ERR1023348	Li et al.
ERR1023349	Li et al.
ERR1023350	Li et al.
ERR1023351	Li et al.
ERR1023352	Li et al.
ERR1023353	Li et al.
ERR1023354	Li et al.
ERR1023355	Li et al.
ERR1023356	Li et al.
ERR1023357	Li et al.
ERR1023358	Li et al.
ERR1023359	Li et al.
ERR1023360	Li et al.
ERR1023361	Li et al.
ERR1023362	Li et al.
ERR1023363	Li et al.
ERR1023364	Li et al.
ERR1023365	Li et al.
ERR1023366	Li et al.
ERR1023367	Li et al.
ERR1023368	Li et al.
ERR1023369	Li et al.
ERR1023370	Li et al.
ERR1023371	Li et al.
ERR1023372	Li et al.
ERR1023373	Li et al.
ERR1023374	Li et al.
ERR1023375	Li et al.
ERR1023376	Li et al.
ERR1023377	Li et al.
ERR1023378	Li et al.
ERR1023379	Li et al.
ERR1023380	Li et al.
ERR1023381	Li et al.
ERR1023382	Li et al.
ERR1023383	Li et al.
ERR1023384	Li et al.
ERR1023385	Li et al.
ERR1023386	Li et al.
ERR1023387	Li et al.
ERR1023388	Li et al.
ERR1023389	Li et al.
ERR1023390	Li et al.
ERR1023391	Li et al.
ERR1023392	Li et al.
ERR1023393	Li et al.
ERR1023394	Li et al.
ERR1023395	Li et al.
ERR1023396	Li et al.
ERR1023397	Li et al.
ERR1023398	Li et al.
ERR1023399	Li et al.
ERR1023400	Li et al.
ERR1023401	Li et al.
ERR1023402	Li et al.
ERR1023403	Li et al.
ERR1023404	Li et al.
ERR1023405	Li et al.
ERR1023406	Li et al.
ERR1023407	Li et al.
ERR1023408	Li et al.
ERR1023409	Li et al.
ERR1023410	Li et al.
ERR1023411	Li et al.
ERR1023412	Li et al.
ERR1023413	Li et al.
ERR1023414	Li et al.
ERR1023415	Li et al.
ERR1023416	Li et al.
ERR1023417	Li et al.
ERR1023418	Li et al.
ERR1023419	Li et al.
ERR1023420	Li et al.
ERR1023421	Li et al.
ERR1023422	Li et al.
ERR1023423	Li et al.
ERR1023424	Li et al.
ERR1023425	Li et al.
ERR1023426	Li et al.
ERR1023427	Li et al.
ERR1023428	Li et al.
ERR1023429	Li et al.
ERR1023430	Li et al.
ERR1023431	Li et al.
ERR1023432	Li et al.
ERR1023433	Li et al.
ERR1023434	Li et al.
ERR1023435	Li et al.
ERR1023436	Li et al.
ERR1023437	Li et al.
ERR1023438	Li et al.
ERR1023439	Li et al.
ERR1023440	Li et al.
ERR1023441	Li et al.
ERR1023442	Li et al.
ERR1023443	Li et al.
ERR1023444	Li et al.
ERR1023445	Li et al.
ERR1023446	Li et al.
ERR1023447	Li et al.
ERR1023448	Li et al.
ERR1023449	Li et al.
ERR1023450	Li et al.
ERR1023451	Li et al.
ERR1023452	Li et al.
ERR1023453	Li et al.
ERR1023454	Li et al.
ERR1023455	Li et al.
ERR1023456	Li et al.
ERR1023457	Li et al.
ERR1023458	Li et al.
ERR1023459	Li et al.
ERR1023460	Li et al.
ERR1023461	Li et al.
ERR1023462	Li et al.
ERR1023463	Li et al.
ERR1023464	Li et al.
ERR1023465	Li et al.
ERR1023466	Li et al.
ERR1023467	Li et al.
ERR1023468	Li et al.
ERR1023469	Li et al.
ERR1023470	Li et al.
ERR1023471	Li et al.
ERR1023472	Li et al.
ERR1023473	Li et al.
ERR1023474	Li et al.
ERR1023475	Li et al.
ERR1023476	Li et al.
ERR1023477	Li et al.
ERR1023478	Li et al.
ERR1023479	Li et al.
ERR1023480	Li et al.
ERR1023481	Li et al.
ERR1023482	Li et al.
ERR1023483	Li et al.
ERR1023484	Li et al.
ERR1023485	Li et al.
ERR1023486	Li et al.
ERR1023487	Li et al.
ERR1023488	Li et al.
ERR1023489	Li et al.
ERR1023490	Li et al.
ERR1023491	Li et al.
ERR1023492	Li et al.
ERR1023493	Li et al.
ERR1023494	Li et al.
ERR1023495	Li et al.
ERR1023496	Li et al.
ERR1023497	Li et al.
ERR1023498	Li et al.
ERR1023499	Li et al.
ERR1023500	Li et al.
ERR1023501	Li et al.
ERR1023503	Li et al.
ERR1023504	Li et al.
ERR1023505	Li et al.
ERR1023506	Li et al.
ERR1023507	Li et al.
ERR1023508	Li et al.
ERR1023510	Li et al.
ERR1023511	Li et al.
ERR1023512	Li et al.
ERR1023513	Li et al.
ERR1023514	Li et al.
ERR1023515	Li et al.
ERR1023516	Li et al.
ERR1023517	Li et al.
ERR1023518	Li et al.
ERR1023519	Li et al.
ERR1023520	Li et al.
ERR1023521	Li et al.
ERR1023522	Li et al.
ERR1023523	Li et al.
ERR1023524	Li et al.
ERR1023526	Li et al.
ERR1023528	Li et al.
ERR1023529	Li et al.
ERR1023530	Li et al.
ERR1023531	Li et al.
ERR1034576	Li et al.
ERR1034577	Li et al.
ERR1034578	Li et al.
ERR1034579	Li et al.
ERR1034580	Li et al.
ERR1034581	Li et al.
ERR1034582	Li et al.
ERR1034583	Li et al.
ERR1034584	Li et al.
ERR1034585	Li et al.
ERR1034586	Li et al.
ERR1034587	Li et al.
ERR1034588	Li et al.
ERR1034589	Li et al.
ERR1034590	Li et al.
ERR1034591	Li et al.
ERR1034592	Li et al.
ERR1034593	Li et al.
ERR1034594	Li et al.
ERR1034595	Li et al.
ERR1034596	Li et al.
ERR1034597	Li et al.
ERR1034598	Li et al.
ERR1034599	Li et al.
ERR1034600	Li et al.
ERR1034601	Li et al.
ERR1034602	Li et al.
ERR1034603	Li et al.
ERR1034604	Li et al.
ERR1034605	Li et al.
ERR1034606	Li et al.
ERR1034607	Li et al.
ERR1034608	Li et al.
ERR1034609	Li et al.
ERR1034610	Li et al.
ERR1034611	Li et al.
ERR1034612	Li et al.
ERR1034613	Li et al.
ERR1034614	Li et al.
ERR1034615	Li et al.
ERR1034616	Li et al.
ERR1034617	Li et al.
ERR1034618	Li et al.
ERR1034619	Li et al.
ERR1034620	Li et al.
ERR1034621	Li et al.
ERR1034622	Li et al.
ERR1034623	Li et al.
ERR1034624	Li et al.
ERR1034625	Li et al.
ERR1034626	Li et al.
ERR1034627	Li et al.
ERR1034628	Li et al.
ERR1034629	Li et al.
ERR1034630	Li et al.
ERR1034631	Li et al.
ERR1034632	Li et al.
ERR1034633	Li et al.
ERR1034635	Li et al.
ERR1034636	Li et al.
ERR1034637	Li et al.
ERR1034639	Li et al.
ERR1034640	Li et al.
ERR1034641	Li et al.
ERR1034642	Li et al.
ERR1034643	Li et al.
ERR1034644	Li et al.
ERR1034645	Li et al.
ERR1034646	Li et al.
ERR1034647	Li et al.
ERR1034648	Li et al.
ERR1034649	Li et al.
ERR1034650	Li et al.
ERR1034651	Li et al.
ERR1034653	Li et al.
ERR1034654	Li et al.
ERR1034655	Li et al.
ERR1034656	Li et al.
ERR1034657	Li et al.
ERR1034658	Li et al.
ERR1034659	Li et al.
ERR1034660	Li et al.
ERR1034661	Li et al.
ERR1034662	Li et al.
ERR1034663	Li et al.
ERR1034664	Li et al.
ERR1034665	Li et al.
ERR1034666	Li et al.
ERR1034667	Li et al.
ERR1034668	Li et al.
ERR1034669	Li et al.
ERR1034670	Li et al.
ERR1034671	Li et al.
ERR1034672	Li et al.
ERR1034673	Li et al.
ERR1034674	Li et al.
ERR1034675	Li et al.
ERR1034676	Li et al.
ERR1034677	Li et al.
ERR1034678	Li et al.
ERR1034679	Li et al.
ERR1034680	Li et al.
ERR1034681	Li et al.
ERR1034682	Li et al.
ERR1034683	Li et al.
ERR1034684	Li et al.
ERR1034685	Li et al.
ERR1034688	Li et al.
ERR1034689	Li et al.
ERR1034690	Li et al.
ERR1034691	Li et al.
ERR1034692	Li et al.
ERR1034693	Li et al.
ERR1034694	Li et al.
ERR1034695	Li et al.
ERR1034696	Li et al.
ERR1034697	Li et al.
ERR1034698	Li et al.
ERR1034699	Li et al.
ERR1034700	Li et al.
ERR1034701	Li et al.
ERR1034702	Li et al.
ERR1034703	Li et al.
ERR1034704	Li et al.
ERR1034705	Li et al.
ERR1034706	Li et al.
ERR1034707	Li et al.
ERR1034708	Li et al.
ERR1034709	Li et al.
ERR1034710	Li et al.
ERR1034711	Li et al.
ERR1034712	Li et al.
ERR1034713	Li et al.
ERR1034714	Li et al.
ERR1034715	Li et al.
ERR1034716	Li et al.
ERR1034717	Li et al.
ERR1034718	Li et al.
ERR1034719	Li et al.
ERR1034720	Li et al.
ERR1034721	Li et al.
ERR1034722	Li et al.
ERR1034723	Li et al.
ERR1034724	Li et al.
ERR1034725	Li et al.
ERR1034726	Li et al.
ERR1034727	Li et al.
ERR1034728	Li et al.
ERR1034729	Li et al.
ERR1034730	Li et al.
ERR1034731	Li et al.
ERR1034732	Li et al.
ERR1034733	Li et al.
ERR1034734	Li et al.
ERR1034735	Li et al.
ERR1034736	Li et al.
ERR1034737	Li et al.
ERR1034738	Li et al.
ERR1034739	Li et al.
ERR1034740	Li et al.
ERR1034741	Li et al.
ERR1034742	Li et al.
ERR1034743	Li et al.
ERR1034744	Li et al.
ERR1034745	Li et al.
ERR1034746	Li et al.
ERR1034747	Li et al.
ERR1034748	Li et al.
ERR1034749	Li et al.
ERR1034750	Li et al.
ERR1034751	Li et al.
ERR1034752	Li et al.
ERR1034753	Li et al.
ERR1034754	Li et al.
ERR1034755	Li et al.
ERR1034756	Li et al.
ERR1034757	Li et al.
ERR1034758	Li et al.
[truncated: 42,923 more rows]
